# Supplementary material for: Bioactives and Extracellular Enzymes Obtained from Fermented Macrofungi Cultivated in Cotton and Jatropha Seed Cakes
Source: Microorganisms. 2022 Aug 19;10(8):1670. doi: 10.3390/microorganisms10081670 (PMC9413263; doi:10.3390/microorganisms10081670)
Supplement: Supplementary file 1 [file microorganisms-10-01670-s001.zip]

Archive with 1 entries (1 files):
- microorganisms-1844542-supplementary.pdf
